# Supplementary material for: Wellness, Resilience, and Burnout Among Pediatric Rheumatology Fellows: A Narrative Medicine Pilot Intervention
Source: Healthcare (Basel). 2026 Jul 7;14(13):2025. doi: 10.3390/healthcare14132025 (PMC13362230; doi:10.3390/healthcare14132025)
Supplement: Supplementary file 1 [file healthcare-14-02025-s001.zip]

Archive with 2 entries (2 files):
- File S1. Pediatric Rheumatology Fellow Questionnaire.pdf
- File S2. Curriculum Outline.pdf
